# Supplementary material for: Amplitude-Resolved Single Particle Spectrophotometry: A Robust Tool for High-Throughput Size Characterization of Plasmonic Nanoparticles
Source: Nanomaterials (Basel). 2023 Aug 23;13(17):2401. doi: 10.3390/nano13172401 (PMC10490240; doi:10.3390/nano13172401)
Supplement: Supplementary file 1 [file nanomaterials-13-02401-s001.zip]

Archive with 1 entries (1 files):
- nanomaterials-2517759-supplementary.pdf
